# Supplementary material for: Identification of Circulating MicroRNAs as Potential Biomarkers for Detecting Acute Myeloid Leukemia
Source: PLoS One. 2013 Feb 20;8(2):e56718. doi: 10.1371/journal.pone.0056718 (PMC3577716; doi:10.1371/journal.pone.0056718)
Supplement: Table S1 — Differentially expressed miRNAs in AML samples compared to normal subjects by Solexa sequencing. (XLS) [file pone.0056718.s002.xls]

## Sheet: Sheet1
Table S1: Differentially expressed miRNAs in AML samples compared to normal subjects by Solexa sequencing
miRNA	AML	normal	Fold Change
miR-152	0.108497	23.7761	0.00456329
miR-1	7.48633	449.941	0.0166385
miR-324-3p	3.03793	98.7161	0.0307744
miR-3656	0.108497	3.3106	0.0327727
miR-4446-3p	2.71244	70.4255	0.038515
miR-1228-5p	16.8171	292.838	0.0574281
miR-6087	6.72684	81.8622	0.0821728
miR-4657	2.60394	30.6983	0.0848235
miR-1291	14.2132	156.2	0.0909933
miR-183-5p	4.88239	52.3677	0.0932328
miR-133a	4.1229	34.6108	0.119122
miR-382-5p	17.3596	133.327	0.130203
miR-4508	40.4696	288.323	0.140362
miR-186-5p	13.3452	92.6969	0.143966
let-7b-3p	14.2132	93.2988	0.15234
miR-589-3p	7.70332	50.5619	0.152354
miR-3940-3p	5.96736	37.0186	0.161199
miR-1290	0.108497	0.601928	0.18025
miR-5010-5p	21.374	116.473	0.18351
miR-744-5p	17.5766	83.9689	0.209323
miR-30b-3p	33.0917	152.589	0.216869
miR-374b-5p	12.2602	52.0667	0.235471
miR-1908	37.7571	156.2	0.241723
miR-127-3p	8.78829	35.8147	0.245382
miR-652-3p	45.4604	183.287	0.248029
miR-9-5p	27.5584	108.046	0.255061
miR-23b-5p	155.368	588.384	0.264059
miR-363-3p	109.148	405.398	0.269238
miR-101-3p	23.8694	87.5805	0.272543
miR-4732-5p	514.061	1852.73	0.277461
miR-26a-5p	106.545	381.02	0.27963
miR-503-5p	18.7701	65.9111	0.284779
miR-3615	175.44	602.229	0.291319
miR-342-5p	13.8877	47.2513	0.293911
miR-6511b-3p	10.0903	34.3099	0.294092
miR-1307-5p	103.29	328.352	0.31457
miR-106b-5p	13.1282	41.533	0.316091
miR-125a-5p	136.056	429.475	0.316795
miR-361-3p	11.8262	37.3195	0.316891
miR-664b-5p	27.1244	85.4737	0.317342
miR-2110	226.217	699.741	0.323287
miR-574-3p	15.1896	44.8436	0.338725
miR-4667-5p	6.61835	19.2617	0.343602
miR-184	24.5204	71.0275	0.345225
miR-145-5p	36.0212	104.133	0.345913
miR-6513-5p	11.8262	34.0089	0.347739
miR-193b-5p	101.771	282.304	0.3605
miR-532-3p	130.522	358.147	0.364438
miR-296-5p	13.3452	35.8147	0.372618
miR-339-5p	271.786	729.235	0.3727
miR-1294	79.9626	209.17	0.382286
miR-4739	10.1988	25.5819	0.398671
miR-4750-5p	27.0159	67.4159	0.400734
miR-495-3p	9.22228	22.5723	0.408567
miR-625-3p	22.893	55.6783	0.411165
miR-664a-3p	28.5348	68.0178	0.41952
miR-221-5p	21.6995	47.8533	0.453459
miR-185-5p	2409.29	5192.83	0.463966
miR-130a-3p	35.0447	74.94	0.467637
miR-423-5p	143884	303031	0.474818
miR-433	12.5857	26.4848	0.475205
miR-1271-5p	19.3125	40.3292	0.478873
miR-323b-3p	16.8171	34.3099	0.490153
miR-100-5p	96.3458	46.6494	2.06532
miR-486-5p	471026	221980	2.12194
miR-30a-5p	203.541	87.8814	2.31609
miR-25-3p	12966	5497.11	2.35869
miR-484	616.917	260.936	2.36425
miR-223-3p	1967.82	783.71	2.5109
miR-629-5p	132.801	50.261	2.64223
miR-146a-5p	535.435	191.112	2.80168
miR-146b-5p	247.808	78.8525	3.14268
miR-197-5p	75.8397	24.0771	3.14987
let-7g-5p	2607.41	802.069	3.25086
miR-28-3p	302.925	90.8911	3.33283
miR-128	1571.91	469.203	3.35018
miR-3614-5p	39.0591	11.4366	3.41526
miR-423-3p	292.943	85.1728	3.4394
miR-99b-5p	2389.44	641.956	3.72212
miR-151a-3p	1353.94	362.962	3.73025
miR-885-3p	259.092	62.6005	4.13882
miR-139-3p	3195.3	756.021	4.22646
miR-150-3p	131.065	30.6983	4.26945
miR-25-5p	776.842	178.773	4.34542
miR-221-3p	1313.47	278.392	4.71807
miR-425-3p	227.194	46.9504	4.83902
miR-375	3240	646.771	5.00949
miR-22-3p	3630.16	672.955	5.39435
miR-1180	19.3125	3.3106	5.83355
miR-3150b-3p	33.2002	5.11639	6.489
miR-760	164.808	24.679	6.67804
miR-485-5p	2456.64	351.225	6.99448
miR-132-3p	2.16995	0.300964	7.21
miR-181a-5p	998.502	116.774	8.55072
miR-10a-5p	11827.5	1338.69	8.83517
miR-1268a	5.96736	0.601928	9.91375
miR-181a-2-3p	2950.37	266.955	11.0519
miR-1246	836.624	74.639	11.2089
miR-93-5p	507.009	42.4359	11.9476
miR-27b-3p	4.4484	0.300964	14.7805
miR-106b-3p	6400.27	349.419	18.3169
miR-1268b	5.96736	0.300964	19.8275
miR-4433-3p	8.24581	0.300964	27.398
miR-148b-3p	66.8344	0.601928	111.034
miR-181b-5p	380.175	0.300964	1263.19
miR-129-5p	9712.69	2.40771	4033.99
let-7i-3p	25.2799	0
miR-1226-3p	3.68891	0
miR-1236-5p	3.36342	0
miR-124-3p	11.2837	0
miR-1247-5p	3.90591	0
miR-1254	10.7412	0
miR-1260b	0.216995	0
miR-1273f	0.216995	0
miR-1284	18.8786	0
miR-129-1-3p	11.6092	0
miR-129-2-3p	344.262	0
miR-1306-3p	1.30197	0
miR-130b-3p	179.238	0
miR-1323	0.108497	0
miR-133b	2.06145	0
miR-143-3p	21.0485	0
miR-1468	0.43399	0
miR-146b-3p	23.7609	0
miR-151a-5p	29.5113	0
miR-151b	3.03793	0
miR-155-5p	123.362	0
miR-15b-3p	7.16083	0
miR-181a-3p	212.547	0
miR-181c-3p	4.1229	0
miR-181d	11.9347	0
miR-18a-3p	17.0341	0
miR-18b-3p	0.108497	0
miR-191-3p	8.13731	0
miR-195-3p	3.68891	0
miR-200b-5p	11.5007	0
miR-206	15.8406	0
miR-20b-3p	7.26933	0
miR-210	12.1517	0
miR-215	0.108497	0
miR-21-5p	91.1379	0
miR-219-1-3p	9.65627	0
miR-22-5p	8.78829	0
miR-27a-3p	62.169	0
miR-29b-3p	6.50985	0
miR-29c-3p	8.6798	0
miR-29c-5p	8.6798	0
miR-30c-2-3p	16.9256	0
miR-30c-5p	14.4302	0
miR-30e-3p	20.1805	0
miR-30e-5p	22.893	0
miR-3127-5p	7.70332	0
miR-3138	1.95295	0
miR-3154	89.0764	0
miR-3164	3.36342	0
miR-3192	11.8262	0
miR-320d	142.531	0
miR-323a-3p	37.7571	0
miR-324-5p	28.6433	0
miR-335-3p	12.5857	0
miR-339-3p	32.6577	0
miR-345-5p	186.616	0
miR-346	14.8642	0
miR-3605-5p	8.89679	0
miR-361-5p	1.30197	0
miR-3620-3p	7.26933	0
miR-363-5p	3.90591	0
miR-365a-3p	2.06145	0
miR-365a-5p	8.02881	0
miR-365b-3p	2.06145	0
miR-365b-5p	44.1585	0
miR-3667-5p	12.1517	0
miR-3690	7.16083	0
miR-370	5.75037	0
miR-378c	4.99088	0
miR-4326	7.16083	0
miR-4429	0.216995	0
miR-4440	13.3452	0
miR-4448	0.216995	0
miR-4466	3.36342	0
miR-4488	12.2602	0
miR-449c-5p	10.9582	0
miR-4525	18.2276	0
miR-4529-3p	4.88239	0
miR-455-3p	6.72684	0
miR-4659a-3p	4.3399	0
miR-4687-5p	5.96736	0
miR-4688	9.33078	0
miR-4689	7.59482	0
miR-4707-3p	29.9453	0
miR-4710	6.72684	0
miR-4741	6.61835	0
miR-4743-5p	7.92032	0
miR-4749-5p	12.9112	0
miR-4785	5.31638	0
miR-4787-3p	6.94384	0
miR-493-5p	15.7321	0
miR-497-5p	5.42487	0
miR-5001-5p	28.9688	0
miR-5003-3p	2.27845	0
miR-501-3p	44.3755	0
miR-505-5p	10.0903	0
miR-5088	10.4158	0
miR-509-3-5p	14.7557	0
miR-5096	5.96736	0
miR-513c-5p	18.1191	0
miR-5187-5p	11.0667	0
miR-5196-5p	1.41047	0
miR-532-5p	69.6554	0
miR-548am-5p	0.108497	0
miR-548au-5p	0.108497	0
miR-548az-5p	0.542487	0
miR-548c-5p	0.108497	0
miR-548l	34.9362	0
miR-548o-3p	9.00529	0
miR-548o-5p	0.108497	0
miR-548t-5p	12.9112	0
miR-551a	8.02881	0
miR-5588-5p	3.25492	0
miR-574-5p	23.0015	0
miR-576-5p	18.6616	0
miR-589-5p	3.68891	0
miR-598	3.25492	0
miR-6125	0.759482	0
miR-628-3p	0.216995	0
miR-6503-3p	9.11379	0
miR-6509-5p	4.1229	0
miR-654-3p	7.92032	0
miR-660-5p	40.9035	0
miR-664b-3p	11.5007	0
miR-6722-5p	4.4484	0
miR-708-3p	9.54778	0
miR-766-5p	12.4772	0
miR-92a-1-5p	1.08497	0
miR-93-3p	4.3399	0
miR-935	7.92032	0
miR-941	2.71244	0
miR-942	34.8277	0
miR-95	5.96736	0
miR-96-5p	0.542487	0
miR-99b-3p	4.3399	0
miR-1227-3p	0	41.533
miR-1229-5p	0	48.4552
miR-1233-1-5p	0	15.6501
miR-1238-3p	0	25.5819
miR-1260a	0	0.601928
miR-1285-3p	0	18.9607
miR-1292-5p	0	31.6012
miR-16-2-3p	0	100.823
miR-185-3p	0	105.036
miR-202-5p	0	21.9704
miR-204-3p	0	38.2224
miR-214-3p	0	27.0867
miR-2392	0	0.300964
miR-3064-5p	0	17.1549
miR-3175	0	20.4655
miR-3177-3p	0	33.407
miR-3180	0	10.2328
miR-3180-3p	0	15.3492
miR-3190-3p	0	27.3877
miR-4286	0	32.2031
miR-4444	0	38.2224
miR-4479	0	4.21349
miR-4632-3p	0	30.0964
miR-4646-5p	0	38.5234
miR-4647	0	40.0282
miR-642a-3p	0	24.679
miR-642b-3p	0	24.679
miR-6721-5p	0	65.6101
miR-939-5p	0	13.5434
