# Supplementary material for: Identification of Circulating MicroRNAs as Potential Biomarkers for Detecting Acute Myeloid Leukemia
Source: PLoS One. 2013 Feb 20;8(2):e56718. doi: 10.1371/journal.pone.0056718 (PMC3577716; doi:10.1371/journal.pone.0056718)
Supplement: Table S2 — microRNA differentially expressed in AML subtypes from M1 to M5 compared to normal controls. (XLS) [file pone.0056718.s003.xls]

## Sheet: Sheet1
Table S2. microRNA differentially expressed in AML subtypes from M1 to M5 compared to normal controls
AML Subtype	miRNA	training set		validation set		training + validation
		Fold change (mean±SE; AML/normal)	p-value	Fold change (mean±SE; AML/normal)	p-value	Fold change (mean±SE; AML/normal)	p-value
M1	miR-10a-5p	3.94 ± 0.63	4.83×10-8	1.75 ± 0.22	7.40×10-3	2.11 ± 0.20	1.64×10-5
	miR-93-5p	3.86 ± 0.76	7.86×10-7	2.71 ± 0.45	8.48×10-11	3.01 ± 0.38	5.22×10-16
	miR-129-5p	5.86 ± 1.47	8.51×10-12	2.68 ± 0.29	9.91×10-7	3.57 ± 0.57	3.88×10-14
	miR-155-5p	7.72 ± 1.07	7.58×10-23	3.73 ± 0.37	1.01×10-17	4.57 ± 0.40	2.00×10-32
	miR-181b-5p	3.49 ± 1.15	1.88×10-8	1.79 ± 0.27	4.50×10-2	2.25 ± 0.38	6.51×10-5
	miR-320d	13.71 ± 2.11	7.63×10-24	4.78 ± 1.25	4.95×10-9	6.50 ± 1.16	8.34×10-20
M2	miR-10a-5p	4.45 ± 0.44	1.24×10-13	2.60 ± 0.50	4.32×10-6	2.92 ± 0.43	2.87×10-10
	miR-93-5p	3.40 ± 0.14	1.12×10-18	4.21 ± 0.48	7.99×10-20	3.97 ± 0.35	3.52×10-27
	miR-129-5p	3.72 ± 0.39	3.88×10-13	3.73 ± 0.40	2.42×10-15	3.72 ± 0.30	5.63×10-25
	miR-155-5p	6.30 ± 1.55	5.94×10-8	4.58 ± 0.33	1.43×10-29	4.97 ± 0.41	7.59×10-34
	miR-181b-5p	2.65 ± 0.54	1.28×10-6	2.69 ± 0.42	2.46×10-6	2.68 ± 0.33	6.00×10-10
	miR-320d	9.23 ± 1.70	4.43×10-12	5.55 ± 0.56	2.69×10-20	6.31 ± 0.55	8.49×10-31
M3	miR-10a-5p	3.26 ± 0.67	2.26×10-6	2.51 ± 0.68	1.17×10-4	2.45 ± 0.45	2.41×10-6
	miR-93-5p	2.96 ± 0.31	3.75×10-6	7.08 ± 2.54	3.78×10-13	5.15 ± 1.40	7.15×10-14
	miR-129-5p	1.83 ± 0.36	4.76×10-3	2.85 ± 0.41	1.05×10-5	2.39 ± 0.28	3.95×10-7
	miR-155-5p	5.98 ± 1.96	1.08×10-7	4.25 ± 0.83	1.94×10-14	4.63 ± 0.80	8.19×10-21
	miR-181b-5p	1.28 ± 0.24	6.08×10-2	3.80 ± 1.10	2.34×10-6	2.61 ± 0.64	1.40×10-5
	miR-320d	5.41 ± 1.57	1.00×10-8	4.59 ± 0.38	1.32×10-10	4.52 ± 0.56	5.53×10-16
M4	miR-10a-5p	4.12 ± 1.17	1.63×10-6	1.81 ± 0.33	1.37×10-2	2.24 ± 0.35	1.09×10-5
	miR-93-5p	3.46 ± 0.35	5.08×10-8	5.66 ± 0.95	2.13×10-24	4.67 ± 0.60	1.37×10-27
	miR-129-5p	3.14 ± 0.83	4.41×10-6	3.51 ± 0.66	1.87×10-8	3.39 ± 0.50	1.49×10-13
	miR-155-5p	6.77 ± 2.50	7.52×10-7	3.57 ± 0.48	2.16×10-13	4.49 ± 0.85	3.89×10-18
	miR-181b-5p	2.33 ± 1.14	6.96×10-3	1.84 ± 0.32	6.81×10-2	2.07 ± 0.51	1.50×10-3
	miR-320d	5.79 ± 1.42	8.59×10-11	4.53 ± 0.80	7.71×10-10	4.64 ± 0.64	3.47×10-16
M5	miR-10a-5p	3.18 ± 0.47	1.36×10-7	2.16 ± 0.65	3.56×10-3	2.35 ± 0.55	9.33×10-5
	miR-93-5p	3.53 ± 0.26	4.09×10-10	4.43 ± 0.40	8.51×10-27	4.18 ± 0.31	3.91×10-35
	miR-129-5p	2.76 ± 0.42	1.82×10-7	3.73 ± 0.36	1.74×10-16	3.43 ± 0.28	3.01×10-22
	miR-155-5p	4.76 ± 1.15	2.72×10-8	4.94 ± 0.38	5.80×10-30	4.94 ± 0.40	1.25×10-35
	miR-181b-5p	2.03 ± 0.41	2.49×10-5	1.71 ± 0.28	1.94×10-2	1.80 ± 0.23	4.14×10-4
	miR-320d	5.79 ± 2.17	3.82×10-5	4.82 ± 0.31	2.63×10-22	5.05 ± 0.47	1.14×10-24
